# Supplementary material for: Effects of the novel pesticide flupyradifurone (Sivanto) on honeybee taste and cognition
Source: Sci Rep. 2018 Mar 21;8:4954. doi: 10.1038/s41598-018-23200-0 (PMC5862975; doi:10.1038/s41598-018-23200-0)
Supplement: Supplementary file 2 — Supplementary Dataset 1 [file 41598_2018_23200_MOESM2_ESM.xlsx]

## Sheet: Tabelle1
Supplementary Dataset
Effects of the novel pesticide flupyradifurone (Sivanto) on honeybee taste and cognition
Hannah Hesselbach1*, Ricarda Scheiner1
1 University of Würzburg, Biocenter, Behavioral Physiology and Sociobiology, Am Hubland, 97074 Würzburg, Germany
* Corresponding author
Hannah Hesselbach
E-mail: hannah.hesselbach@uni-wuerzburg.de

## Sheet: Data_Honeybees
Data PER, conditioning, extinction flupyradifurone									treatment code: 0 = control; 1 = 8.3 * 10-4; 2 = 8.3 * 10-5; 3 = 8.3 * 10-6						group: 1 = nectar foragers; 2 = pollen foragers
																																				Comment
						PER								Conditioning									Extinction													GRS	Cond.	Ext.
						Sugar Concentration
date	time	treatment	treatment code	id	group	H2O	0.1	0.3	1	3	10	30	GRS	S1: Nonanol	S2: Hexanol	K1: Hexanol	K2: Hexanol	K3: Nelke	K4: Hexanol	K5: Hexanol	K6: Hexanol	K-Score	E1: Nonanol	E2: Hexanol	E3: Hexanol	E4: Nonanol	E5: Nonanol	E6: Hexanol	E7: Nonanol	E8: Hexanol	E9: Hexanol	E10: Nonanol	E-Score	E-Score Hex.	E-Score Non.
2017-06-06	11.40 Uhr	K	0	1	2	0	0	0	0	1	1	1	3	0	0	0	0	0	0	0	0	0
2017-06-06	11.40 Uhr	B	1	2	2	0	0	0	0	0	0	1	1	0	0	0	0	0	0	0	0	0	0	0	0	0	0	0	0	0	0	0	0	0	0
2017-06-06	11.40 Uhr	C	2	3	2	0	0	0	0	0	1	1	2	0	0	0	0	0	1	1	1	3	1	1	1	1	0	1	0	1	1	0	7	5	2
2017-06-06	11.40 Uhr	K	0	4	2	0	0	0	1	1	1	1	4	0	0	0	0	0	0	0	0	0
2017-06-06	11.40 Uhr	D	3	5	2	0	0	0	0	0	1	1	2	0	0	0	0	0	0	0	0	0
2017-06-06	11.40 Uhr	C	2	6	2	0	0	0	0	0	0	1	1	0	0	0	0	0	0	0	0	0
2017-06-06	11.40 Uhr	B	1	7	2	1	1	1	1	1	1	1	7	0	0	0	0	0	0	0	0	0	0	0	0	0	0	0	0	0	0	0	0	0	0
2017-06-06	11.40 Uhr	B	1	8	2	0	0	0	0	0	1	1	2	0	0	0	0	0	0	0	0	0	0	0	0	0	0	0	0	0	0	0	0	0	0
2017-06-06	11.40 Uhr	C	2	9	2	0	0	0	0	0	0	1	1	0	0	0	0	0	0	0	0	0
2017-06-06	11.40 Uhr	K	0	10	2	0	0	0	0	0	1	1	2	0	0	0	0	0	0	0	0	0
2017-06-06	11.40 Uhr	C	2	11	2	0	0	0	1	1	1	1	4	0	0	0	0	0	0	0	0	0	0	0	0	0	0	0	0	0	0	0	0	0	0
2017-06-06	11.40 Uhr	D	3	12	2	1	1	1	1	1	1	1	7	0	1
2017-06-06	11.40 Uhr	D	3	13	2	0	0	0	0	0	1	1	2	0	0	0	0	0	0	1	0	1	0	0	0	0	0	0	0	0	0	0	0	0	0
2017-06-06	11.40 Uhr	B	1	14	2	0	0	0	0	1	1	1	3	0	0	0	0	0	0	0	0	0
2017-06-06	11.40 Uhr	K	0	15	2	0	0	1	1	1	1	1	5	0	1
2017-06-06	11.40 Uhr	D	3	16	2	0	0	0	0	0	0	0	0	0	0	0	0	0	0	0	0	0
2017-06-06	11.40 Uhr	C	2	18	2	0	0	0	0	0	1	1	2	0	0	0	0	0	0	0	0	0
2017-06-06	15.45 Uhr	C	2	1	2	0	1	1	1	1	1	1	6	0	0	0	1	1	1	1	1	5
2017-06-06	15.45 Uhr	B	1	2	2	0	0	1	1	1	1	1	5	0	0	0	0	0	1	1	1	3
2017-06-06	15.45 Uhr	K	0	3	2	0	1	0	1	1	1	1	5	0	0	0	1	1	1	1	1	5	1	1	1	1	1	1	1	1	1	1	10	5	5
2017-06-06	15.45 Uhr	D	3	4	2	0	0	0	0	0	0	1	1	0	0	0	1	1	1	1	1	5
2017-06-06	15.45 Uhr	B	1	5	2	0	0	0	0	0	0	0	0
2017-06-06	15.45 Uhr	D	3	6	2	1	1	0	1	1	1	1	6	0	0	0	0	0	1	1	1	3
2017-06-06	15.45 Uhr	C	2	7	2	0	0	0	0	1	1	1	3	0	0	0	0	0	0	0	0	0	0	1	1	0	0	1	0	1	1	0	5	5	0
2017-06-06	15.45 Uhr	B	1	8	2	0	0	0	0	0	0	0	0
2017-06-06	15.45 Uhr	K	0	9	2	0	0	0	0	0	1	1	2	0	0	0	0	0	0	0	0	0	0	1	1	0	0	1	0	1	0	0	4	4	0
2017-06-06	15.45 Uhr	D	3	10	2	1	0	1	1	1	1	1	6	0	0	0	0	0	1	1	1	3
2017-06-06	15.45 Uhr	C	2	11	2	0	1	1	1	1	1	1	6	0	0	0	1	1	1	1	1	5	0	0	0	0	0	0	0	0	0	0	0	0	0			1
2017-06-06	15.45 Uhr	K	0	13	2	0	0	0	0	1	1	1	3	0	0	0	0	1	0	1	1	3	0	0	0	0	0	0	0	0	0	0	0	0	0
2017-06-06	15.45 Uhr	D	3	14	2	1	1	1	1	1	1	1	7	0	0	0	0	1	1	1	1	4
2017-06-06	15.45 Uhr	D	3	15	2	0	0	0	0	0	1	1	2	0	0	0	0	0	0	0	0	0	0	1	1	0	0	1	0	1	1	0	5	5	0
2017-06-06	15.45 Uhr	C	2	16	2	0	0	0	0	0	1	1	2	0	0	0	0	0	0	0	0	0	0	0	0	0	0	0	0	0	0	0	0	0	0			1
2017-06-06	15.45 Uhr	K	0	17	2	0	0	1	1	1	1	1	5	0	0	0	0	1	1	1	1	4
2017-06-06	15.45 Uhr	B	1	18	2	0	0	0	1	1	1	1	4	0	0	0	0	1	1	1	1	4	1	1	1	1	1	1	0	1	1	0	8	5	3
2017-06-06	15.45 Uhr	K	0	19	2	1	1	1	1	1	1	1	7	0	0	0	0	1	1	0	1	3
2017-06-06	15.45 Uhr	C	2	20	2	0	0	0	0	0	1	1	2	0	0	0	0	0	1	1	1	3
2017-06-07	11.20 Uhr	C	2	1	2	0	0	0	1	1	1	1	4	0	0	0	0	1	1	1	1	4	0	1	1	0	1	1	0	1	1	0	6	5	1
2017-06-07	11.20 Uhr	D	3	2	2	0	0	0	0	1	1	1	3	0	1
2017-06-07	11.20 Uhr	K	0	3	2	0	0	0	1	1	1	1	4	0	0	0	0	1	1	1	1	4	1	1	1	0	0	1	0	1	1	0	6	5	1
2017-06-07	11.20 Uhr	K	0	4	2	0	0	0	1	1	1	1	4	0	0	0	1	1	1	1	1	5	0	0	0	0	0	0	0	0	0	0	0	0	0
2017-06-07	11.20 Uhr	C	2	5	2	1	0	0	1	1	1	1	5	0	0	0	1	1	1	1	1	5	0	1	1	0	0	1	0	0	0	0	3	3	0
2017-06-07	11.20 Uhr	D	3	6	2	0	0	0	1	1	1	1	4	0	0	0	1	1	1	1	1	5	0	1	1	0	0	1	0	1	1	0	5	5	0
2017-06-07	11.20 Uhr	B	1	7	2	0	0	0	0	0	0	0	0
2017-06-07	11.20 Uhr	C	2	9	2	0	0	0	1	1	1	1	4	0	0	0	1	1	1	1	0	4	0	0	0	0	0	0	0	1	1	0	2	2	0
2017-06-07	11.20 Uhr	B	1	10	2	0	0	0	1	1	1	1	4	0	0	0	0	0	0	0	0	0	0	0	0	0	0	0	0	0	0	0	0	0	0
2017-06-07	11.20 Uhr	D	3	11	2	1	0	1	1	1	1	1	6	0	0	0	1	1	1	1	1	5	0	1	0	0	0	0	0	0	0	0	1	1	0
2017-06-07	11.20 Uhr	K	0	12	2	0	0	0	0	0	1	1	2	0	0	0	1	1	0	0	0	2	0	1	0	0	0	1	0	1	1	0	4	4	0
2017-06-07	11.20 Uhr	C	2	13	2	0	0	0	1	1	1	1	4	0	0	0	0	0	0	1	1	2	0	0	0	0	0	0	0	1	1	0	2	2	0
2017-06-07	11.20 Uhr	B	1	15	2	0	0	0	0	1	1	1	3	0	0	0	0	0	0	0	0	0	0	1	1	0	0	0	0	0	1	0	3	3	0
2017-06-07	11.20 Uhr	D	3	16	2	1	1	1	1	1	1	1	7	0	0	0	1	1	1	0	0	3	0	1	1	1	0	1	0	1	1	0	6	5	1
2017-06-07	11.20 Uhr	C	2	17	2	0	0	0	1	0	1	1	3	0	0	0	1	1	1	1	1	5	0	1	1	0	0	0	0	1	1	0	4	4	0
2017-06-07	11.20 Uhr	K	0	18	2	1	1	1	1	1	1	1	7	0	0	0	1	1	1	1	1	5
2017-06-07	11.20 Uhr	D	3	19	2	0	0	0	1	1	1	1	4	0	0	0	1	1	1	1	1	5	1	1	1	0	1	1	0	0	0	0	5	3	2			1
2017-06-07	14.35 Uhr	K	0	1	2	1	0	0	1	1	1	1	5	0	1
2017-06-07	14.35 Uhr	D	3	3	2	1	1	1	1	1	1	1	7	0	0	0	1	1	1	1	1	5	1	1	1	0	0	1	0	1	1	0	6	5	1
2017-06-07	14.35 Uhr	C	2	5	2	0	0	0	1	1	1	1	4	0	0	0	1	1	1	1	1	5
2017-06-07	14.35 Uhr	B	1	6	2	0	0	0	0	0	0	0	0
2017-06-07	14.35 Uhr	K	0	7	2	0	0	0	1	1	1	1	4	0	0	0	1	1	1	1	1	5	0	1	1	0	0	0	0	0	0	0	2	2	0
2017-06-07	14.35 Uhr	C	2	8	2	0	1	0	1	1	1	1	5	0	0	0	1	1	1	1	1	5	0	1	1	0	0	1	0	1	1	0	5	5	0
2017-06-07	14.35 Uhr	B	1	9	2	0	0	0	0	0	1	1	2	0	0	0	0	0	0	0	0	0	0	0	1	0	0	1	0	1	1	0	4	4	0
2017-06-07	14.35 Uhr	D	3	10	2	0	0	0	0	0	1	1	2	0	0	0	0	1	1	1	1	4	0	1	1	0	0	1	0	1	0	0	4	4	0
2017-06-07	14.35 Uhr	C	2	11	2	1	1	1	1	1	1	1	7	1	1
2017-06-07	14.35 Uhr	K	0	12	2	0	0	1	1	1	1	1	5	0	0	0	0	1	1	1	1	4	0	1	1	1	1	1	0	1	1	0	7	5	2
2017-06-07	14.35 Uhr	D	3	15	2	1	1	1	1	1	1	1	7	0	0	0	1	1	1	0	0	3	0	0	0	0	0	0	0	0	0	0	0	0	0			1
2017-06-12	10.05 Uhr	C	2	1	2	0	0	0	1	1	1	1	4	0	0	0	0	1	1	1	1	4	0	1	0	0	0	0	0	1	1	0	3	3	0
2017-06-12	10.05 Uhr	K	0	2	2	0	0	0	0	0	0	0	0
2017-06-12	10.05 Uhr	D	3	4	2	1	1	1	1	1	1	1	7	0	0	0	1	1	1	1	1	5	0	1	1	1	0	1	0	1	1	0	6	5	1
2017-06-12	10.05 Uhr	K	0	5	2	0	1	0	1	1	1	1	5	0	0	0	1	1	1	1	1	5	0	1	1	0	0	1	1	1	1	0	6	5	1
2017-06-12	10.05 Uhr	B	1	6	2	0	0	0	0	0	0	0	0
2017-06-12	10.05 Uhr	B	1	7	2	0	0	0	0	0	0	0	0
2017-06-12	10.05 Uhr	C	2	8	2	0	0	0	0	1	1	1	3	0	0	0	1	1	1	1	1	5	0	1	1	1	0	1	1	1	1	0	7	5	2
2017-06-12	10.05 Uhr	D	3	9	2	0	0	1	1	1	1	1	5	0	0	0	1	1	1	1	1	5	0	1	1	0	0	1	0	1	1	0	5	5	0
2017-06-12	10.05 Uhr	K	0	10	2	0	0	0	1	1	1	1	4	0	0	0	1	1	1	1	1	5
2017-06-12	10.05 Uhr	K	0	11	2	0	0	0	1	1	1	1	4	0	0	0	0	1	1	1	1	4	0	1	1	1	0	1	0	1	1	0	6	5	1
2017-06-12	10.05 Uhr	C	2	14	2	1	1	1	1	1	1	1	7	0	0	0	0	1	1	1	1	4	0	1	1	0	0	1	1	1	1	0	6	5	1
2017-06-12	10.05 Uhr	D	3	15	2	0	0	1	1	1	1	1	5	0	0	0	1	1	1	1	1	5	1	1	1	1	0	1	1	1	0	0	7	4	3
2017-06-12	10.05 Uhr	C	2	16	2	0	0	0	0	0	1	1	2	0	0	0	0	0	0	0	0	0	1	1	1	1	0	1	1	1	1	0	8	5	3
2017-06-12	10.05 Uhr	C	2	18	2	0	0	0	1	1	1	1	4	0	0	0	0	0	1	0	1	2	0	0	0	0	0	0	0	0	0	0	0	0	0
2017-06-12	10.05 Uhr	B	1	19	2	0	0	0	0	0	0	0	0
2017-06-12	10.05 Uhr	D	3	20	2	0	0	0	1	1	1	1	4	0	0	0	1	1	1	1	1	5	1	1	1	0	0	1	0	1	1	0	6	5	1
2017-06-12	16.50 Uhr	B	1	2	2	0	0	0	1	1	1	1	4	0	0	0	1	1	1	1	1	5	1	1	1	0	0	1	0	1	0	0	5	4	1
2017-06-12	16.50 Uhr	C	2	3	2	1	1	1	1	1	1	1	7	0	0	0	0	1	1	1	1	4	0	0	0	0	0	0	0	0	0	0	0	0	0
2017-06-12	16.50 Uhr	D	3	4	2	0	0	0	0	0	1	1	2	0	0	0	0	1	1	1	1	4	0	1	1	0	0	1	0	1	1	0	5	5	0
2017-06-12	16.50 Uhr	K	0	5	2	0	0	0	1	1	1	1	4	0	0	0	0	0	0	0	0	0	0	1	1	0	0	0	0	0	1	0	3	3	0
2017-06-12	16.50 Uhr	B	1	6	2	0	0	0	0	0	0	0	0
2017-06-12	16.50 Uhr	C	2	7	2	0	0	1	1	1	1	1	5	0	0	0	1	1	1	1	1	5	0	1	1	0	0	1	0	1	0	0	4	4	0
2017-06-12	16.50 Uhr	B	1	8	2	1	1	1	1	1	1	1	7	0	0	0	0	0	0	0	0	0	0	0	0	0	0	0	0	0	0	0	0	0	0
2017-06-12	16.50 Uhr	K	0	9	2	0	1	1	1	1	1	1	6	0	0	0	0	0	1	1	1	3
2017-06-12	16.50 Uhr	C	2	10	2	0	0	0	1	1	1	1	4	0	1
2017-06-12	16.50 Uhr	K	0	11	2	1	0	1	1	1	1	1	6	0	0	0	0	1	1	1	1	4	0	1	1	0	0	1	0	1	0	0	4	4	0
2017-06-12	16.50 Uhr	B	1	12	2	0	0	0	0	0	0	0	0
2017-06-12	16.50 Uhr	C	2	13	2	1	1	1	1	1	1	1	7	0	0	0	0	1	1	1	1	4
2017-06-12	16.50 Uhr	D	3	14	2	0	1	1	1	1	1	1	6	0	0	0	0	1	1	1	1	4	0	1	1	0	0	1	0	1	1	0	5	5	0
2017-06-12	16.50 Uhr	D	3	15	2	0	1	1	1	1	1	1	6	0	0	0	0	1	1	1	1	4	0	1	1	1	0	1	0	1	1	1	7	5	2
2017-06-12	16.50 Uhr	B	1	16	2	0	0	0	0	0	0	0	0
2017-06-12	16.50 Uhr	B	1	17	2	1	1	0	1	1	1	1	6	0	0	0	0	0	0	0	0	0	0	1	0	0	0	0	0	1	0	0	2	2	0		2
2017-06-12	16.50 Uhr	K	0	18	2	1	1	1	1	1	1	1	7	0	0	0	0	1	1	1	1	4	1	1	0	1	0	1	0	1	1	0	6	4	2
2017-06-12	16.50 Uhr	B	1	19	2	0	0	0	0	0	0	0	0
2017-06-12	16.50 Uhr	D	3	20	2	0	1	1	1	1	1	1	6	0	0	0	0	1	1	1	1	4
2017-06-13	16.10 Uhr	B	1	1	2	0	1	0	1	1	0	0	3
2017-06-13	16.10 Uhr	D	3	2	2	1	1	1	1	1	1	1	7	0	0	0	1	1	1	1	1	5
2017-06-13	16.10 Uhr	C	2	3	2	0	0	0	1	1	1	1	4	0	0	0	0	0	0	0	1	1	0	1	0	0	0	0	0	1	0	0	2	2	0
2017-06-13	16.10 Uhr	K	0	4	2	0	0	0	1	0	1	1	3	0	0	0	0	0	0	0	0	0	0	0	0	0	0	0	0	0	0	0	0	0	0
2017-06-13	16.10 Uhr	K	0	5	2	0	0	0	1	1	1	1	4	0	0	0	0	1	1	1	1	4	0	1	0	0	0	0	0	1	0	0	2	2	0
2017-06-13	16.10 Uhr	B	1	6	2	1	1	1	1	1	1	1	7	0	0	0	0	0	0	0	0	0	0	0	0	0	0	0	0	0	0	0	0	0	0
2017-06-13	16.10 Uhr	B	1	7	2	0	0	0	0	0	0	0	0
2017-06-13	16.10 Uhr	D	3	8	2	0	0	0	0	0	0	1	1	0	0	0	0	0	1	1	1	3	0	1	0	0	0	0	0	1	1	0	3	3	0
2017-06-13	16.10 Uhr	C	2	9	2	1	1	1	1	1	1	1	7	0	0	0	0	1	1	1	1	4
2017-06-13	16.10 Uhr	B	1	10	2	0	1	0	0	0	0	0	1
2017-06-13	16.10 Uhr	K	0	11	2	0	0	0	0	0	1	1	2	0	0	0	0	0	0	0	0	0
2017-06-13	16.10 Uhr	C	2	13	2	1	1	1	1	1	1	1	7	1	0
2017-06-13	16.10 Uhr	D	3	16	2	0	0	0	0	0	0	0	0
2017-06-13	16.10 Uhr	K	0	17	2	1	1	1	1	1	1	1	7	0	0	0	0	1	1	1	1	4
2017-06-13	16.10 Uhr	B	1	18	2	0	0	0	0	1	1	1	3	0	0	0	0	0	0	0	0	0	0	0	0	0	0	0	0	0	0	0	0	0	0
2017-06-13	16.10 Uhr	D	3	19	2	0	0	0	1	1	1	1	4	0	0	0	1	1	1	1	1	5	0	1	1	1	0	1	0	1	1	0	6	5	1
2017-06-13	16.10 Uhr	C	2	21	2	0	0	0	0	1	1	1	3	0	0	0	1	1	1	1	1	5	0	1	1	0	0	1	0	1	0	0	4	4	0
2017-06-14	10.00 Uhr	D	3	1	2	0	0	0	1	1	1	1	4	1	0
2017-06-14	10.00 Uhr	B	1	2	2	0	0	0	0	0	0	0	0
2017-06-14	10.00 Uhr	C	2	3	2	0	0	0	1	1	1	1	4	0	0	0	0	1	1	1	1	4	0	1	1	0	0	1	0	0	0	0	3	3	0
2017-06-14	10.00 Uhr	C	2	4	2	1	1	1	1	1	1	1	7	0	0	0	1	1	1	1	1	5	0	1	1	0	0	0	0	0	0	0	2	2	0
2017-06-14	10.00 Uhr	K	0	6	2	0	0	0	0	1	1	1	3	0	0	0	0	1	1	1	1	4	0	1	0	0	0	0	0	0	0	0	1	1	0
2017-06-14	10.00 Uhr	D	3	7	2	1	1	0	1	1	1	1	6	0	0	0	0	1	1	1	1	4	0	1	0	0	0	0	0	0	0	0	1	1	0
2017-06-14	10.00 Uhr	C	2	8	2	0	0	0	0	1	1	1	3	0	0	0	0	1	1	0	1	3	0	1	0	0	0	1	0	1	1	0	4	4	0
2017-06-14	10.00 Uhr	B	1	9	2	0	0	0	0	0	0	0	0
2017-06-14	10.00 Uhr	K	0	10	2	1	1	1	1	1	1	1	7	0	0	0	0	1	1	1	1	4	0	1	1	0	0	0	0	1	1	0	4	4	0
2017-06-14	10.00 Uhr	D	3	12	2	0	0	0	1	1	1	1	4	0	0	0	1	1	1	1	1	5	0	0	0	0	0	0	0	0	0	0	0	0	0
2017-06-14	10.00 Uhr	B	1	13	2	0	1	0	1	1	1	1	5	0	0	0	0	0	0	0		0	0	0	0	0	0	0	0	0	0	0	0	0	0
2017-06-14	10.00 Uhr	K	0	14	2	0	0	0	1	1	1	1	4	0	0	0	0	1	1	1	1	4	0	1	1	0	0	1	0	1	0	0	4	4	0
2017-06-14	10.00 Uhr	B	1	15	2	1	1	1	1	1	1	1	7	0	0	0	0	0	0	0	0	0	0	0	0	0	0	0	0	0	0	0	0	0	0
2017-06-14	10.00 Uhr	K	0	16	2	0	0	0	0	0	1	1	2	0	0	0	0	1	0	0	0	1	0	1	1	0	0	0	0	0	0	0	2	2	0
2017-06-14	10.00 Uhr	C	2	17	2	1	1	0	0	1	1	1	5	0	0	0	0	0	1	0	0	1	0	0	0	0	0	0	0	0	0	0	0	0	0
2017-06-14	10.00 Uhr	B	1	18	2	0	0	0	1	1	1	0	3
2017-06-14	15.55 Uhr	C	2	1	2	0	0	0	0	1	1	1	3	0	0	0	0	1	1	1	1	4	0	1	0	0	0	0	0	0	0	0	1	1	0
2017-06-14	15.55 Uhr	K	0	2	2	0	1	1	1	1	1	1	6	0	0	0	1	1	1	1	1	5	0	1	1	0	0	0	0	0	0	0	2	2	0
2017-06-14	15.55 Uhr	D	3	3	2	0	0	0	0	1	1	1	3	0	0	0	0	1	1	1	1	4
2017-06-14	15.55 Uhr	B	1	7	2	0	0	0	0	0	0	0	0
2017-06-14	15.55 Uhr	C	2	8	2	0	0	0	0	1	1	1	3	0	0	0	0	0	0	0	0	0	0	0	0	0	0	0	0	0	0	0	0	0	0
2017-06-14	15.55 Uhr	K	0	9	2	0	0	1	1	1	1	1	5	0	0	0	1	1	1	1	1	5	0	1	1	0	0	1	0	0	0	0	3	3	0
2017-06-14	15.55 Uhr	B	1	10	2	0	0	0	0	0	0	0	0
2017-06-14	15.55 Uhr	D	3	12	2	1	1	1	1	1	1	1	7	0	1
2017-06-14	15.55 Uhr	B	1	13	2	0	0	0	0	0	0	0	0
2017-06-14	15.55 Uhr	K	0	14	2	1	0	0	1	1	1	1	5	0	0	0	0	1	1	1	1	4
2017-06-14	15.55 Uhr	B	1	15	2	0	0	0	0	0	0	0	0
2017-06-14	15.55 Uhr	B	1	16	2	0	0	0	0	0	0	0	0
2017-06-14	15.55 Uhr	D	3	17	2	0	1	1	1	1	1	1	6	0	0	0	0	0	0			0															3
2017-06-14	15.55 Uhr	C	2	18	2	0	0	0	1	1	1	1	4	0	0	0	0	0	1	1	0	2	0	1	1	0	0	1	0	1	1	0	5	5	0
2017-06-14	15.55 Uhr	K	0	19	2	0	0	0	1	1	1	1	4	0	0	0	0	0	0	0	0	0	1	1	1	1	0	1	0	1	0	0	6	4	2
2017-06-14	15.55 Uhr	D	3	20	2	0	0	0	0	1	1	1	3	0	0	0	1	1	1	1	1	5	0	1	1	0	0	1	0	0	1	0	4	4	0
2017-06-15	10.45 Uhr	C	2	1	2	1	1	1	1	1	1	1	7	0	0	0	1	1	1	1	1	5	0	1	1	0	0	1	0	1	0	0	4	4	0
2017-06-15	10.45 Uhr	D	3	2	2	1	1	0	1	1	1	1	6	0	0	0	0	0	0	0	0	0
2017-06-15	10.45 Uhr	K	0	4	2	0	0	0	1	1	1	1	4	0	0	0	0	0	0	0	0	0	0	1	1	0	0	1	0	1	1	0	5	5	0
2017-06-15	10.45 Uhr	C	2	5	2	0	0	0	1	1	1	1	4	0	0	0	1	1	1	1	1	5	1	0	1	0	0	1	0	1	1	0	5	4	1
2017-06-15	10.45 Uhr	B	1	6	2	0	0	0	0	0	0	1	1	0	0	0	0	0	0	0	0	0	0	0	0	0	0	0	0	0	0	0	0	0	0
2017-06-15	10.45 Uhr	D	3	8	2	1	1	1	1	1	1	1	7	0	0	0	0	0	1	0	1	2
2017-06-15	10.45 Uhr	K	0	9	2	0	0	0	0	1	1	1	3	0	0	0	1	1	1	1	1	5	1	1	1	0	0	1	0	1	1	0	6	5	1
2017-06-15	10.45 Uhr	C	2	10	2	0	0	0	1	1	1	1	4	0	0	0	1	1	1	1	1	5	0	1	1	0	0	1	0	1	1	0	5	5	0
2017-06-15	10.45 Uhr	K	0	12	2	1	1	1	1	1	1	1	7	0	0	0	0	0	1	0	0	1	0	1	1	0	0	1	0	1	1	1	6	5	1
2017-06-15	10.45 Uhr	D	3	14	2	0	0	0	1	1	1	1	4	0	0	0	0	1	1	1	1	4	0	1	1	0	0	1	0	1	1	0	5	5	0
2017-06-15	10.45 Uhr	D	3	16	2	0	0	0	1	1	1	1	4	0	1
2017-06-15	10.45 Uhr	D	3	17	2	0	0	0	1	1	1	1	4	0	0	0	1	1	1	1	1	5	0	1	1	0	0	0	0	1	0	0	3	3	0
2017-06-15	10.45 Uhr	B	1	18	2	0	0	0	0	0	0	0	0
2017-06-15	10.45 Uhr	C	2	19	2	0	0	1	1	1	1	1	5	0	0	0	0	1	0	1	1	3	0	1	1	0	1	1	0	1	1	0	6	5	1
2017-06-15	10.45 Uhr	K	0	20	2	0	0	0	1	1	1	1	4	0	0	0	0	1	1	1	1	4	0	1	1	0	0	1	0	1	1	0	5	5	0
2017-06-21	10.35 Uhr	C	2	1	2	1	1	1	1	1	1	1	7	0	0	0	0	0	1	1	1	3	0	0	0	0	0	0	0	0	0	0	0	0	0
2017-06-21	10.35 Uhr	K	0	3	2	1	1	1	1	1	1	1	7	0	0	0	0	0	0	1		1	0	0	0	0	0	0	0	0	0	0	0	0	0
2017-06-21	10.35 Uhr	B	1	4	2	0	0	0	0	0	0	0	0
2017-06-21	10.35 Uhr	C	2	5	2	1	0	0	1	1	1	1	5	0	0	0	0	0	0	0	1	1	0	0	0	0	0	0	0	0	0	0	0	0	0
2017-06-21	10.35 Uhr	K	0	7	2	0	0	0	1	1	1	1	4	0	0	0	0	0	0	0	0	0	0	0	0	0	0	0	0	0	0	0	0	0	0
2017-06-21	10.35 Uhr	D	3	9	2	1	1	1	1	1	1	1	7	0	0	0	1	1	1	1	0	4	0	0	0	0	0	0	0	0	1	0	1	1	0
2017-06-21	10.35 Uhr	B	1	10	2	1	1	1	1	1	1	1	7	0	0	0	0	0	0	0	0	0	0	1	0	0	0	0	0	0	0	0	1	1	0
2017-06-21	10.35 Uhr	D	3	12	2	0	0	0	0	1	1	1	3	0	0	0	0	1	1	1	1	4	0	0	0	0	0	0	0	0	0	0	0	0	0
2017-06-21	10.35 Uhr	C	2	13	2	0	0	0	0	1	1	1	3	0	0	0	0	0	0	0	0	0	0	1	0	0	0	1	0	0	0	0	2	2	0
2017-06-21	10.35 Uhr	B	1	15	2	0	0	0	0	0	0	0	0
2017-06-21	10.35 Uhr	K	0	18	2	0	0	0	0	1	1	1	3	0	0	0	0	0	1	0	1	2	0	0	0	0	0	0	0	0	0	0	0	0	0
2017-06-21	10.35 Uhr	D	3	19	2	0	0	0	0	1	1	1	3	0	0	0	0	0	0	1	1	2	0	0	0	0	0	0	0	0	0	0	0	0	0
2017-06-21	10.35 Uhr	B	1	22	2	0	0	0	0	1	1	1	3	0	0	0	0	0	0	0	0	0	0	0	0	0	0	0	0	0	0	0	0	0	0
2017-06-21	10.35 Uhr	B	1	26	2	0	0	0	0	0	0	0	0
2017-06-21	10.35 Uhr	B	1	27	2	0	0	0	0	0	0	0	0
2017-06-21	10.35 Uhr	B	1	28	2	0	0	0	0	0	0	0	0
2017-06-21	10.35 Uhr	B	1	29	2	0	0	0	0	0	0	0	0
2017-06-21	10.35 Uhr	B	1	30	2	0	0	0	0	0	0	0	0
2017-06-22	12.10 Uhr	K	0	1	2	1	1	0	1	1	1	1	6	0	0	0	0	0	0	1	1	2	0	0	0	0	0	0	0	0	0	0	0	0	0
2017-06-22	12.10 Uhr	C	2	2	2	1	1	1	1	1	1	1	7	0	0	0	0	0	0	1	1	2
2017-06-22	12.10 Uhr	D	3	4	2	0	0	0	0	0	1	1	2	0	0	0	0	0	0	0	0	0
2017-06-22	12.10 Uhr	B	1	5	2	0	0	0	0	1	1	1	3	0	0	0	0	0	0	0	0	0
2017-06-22	12.10 Uhr	C	2	6	2	0	0	0	0	0	1	1	2	0	0	0	0	0	0	0	1	1
2017-06-22	12.10 Uhr	K	0	7	2	1	1	1	1	1	1	1	7	0	0	0	1	1	1	1	1	5
2017-06-22	12.10 Uhr	C	2	10	2	1	1	1	1	1	1	1	7	0	0	0	0	0	0	0	0	0
2017-06-22	12.10 Uhr	B	1	12	2	0	0	0	0	0	0	0	0
2017-06-22	12.10 Uhr	D	3	14	2	0	0	0	0	1	1	1	3
2017-06-22	12.10 Uhr	K	0	17	2	0	1	1	1	1	1	1	6	1	0
2017-06-22	12.10 Uhr	D	3	19	2	0	0	0	1	1	1	1	4	0	0	0	0	0	0	0	0	0	0	0	1	0	0	0	0	0	0	0	1	1	0
2017-06-22	12.10 Uhr	B	1	23	2	1	1	1	1	1	1	1	7	0	0	0	1	1	1	1	1	5	0	0	0	0	0	0	0	0	0	0	0	0	0
2017-06-22	12.10 Uhr	B	1	24	2	0	0	0	0	0	1	1	2	0	0	0	0	0	0	0	0	0
2017-06-22	12.10 Uhr	B	1	27	2	0	0	0	0	0	0	0	0
2017-06-22	12.10 Uhr	B	1	30	2	0	0	0	0	0	0	0	0
2017-05-09	15.30 Uhr	K	0	1	1	1	1	1	1	1	1	1	7	0	1
2017-05-09	15.30 Uhr	D	3	2	1	0	0	0	0	1	1	1	3	0	0	0	0	0	0	1	0	1	0	1	1	0	0	1	0	1	0	0	4	4	0
2017-05-09	15.30 Uhr	D	3	3	1	0	0	0	0	1	1	1	3	0	0	0	1	0	0	0	0	1
2017-05-09	15.30 Uhr	C	2	4	1	0	0	0	0	1	1	1	3	0	0	0	0	0	0	0	0	0	0	1	0	0	0	0	0	0	0	0	1	1	0
2017-05-09	15.30 Uhr	K	0	7	1	0	0	0	0	0	0	0	0
2017-05-09	15.30 Uhr	B	1	8	1	1	0	0	0	0	0	1	2	0	0	0	0	0	0	0	0	0	0	0	0	0	0	0	0	0	0	0	0	0	0
2017-05-09	15.30 Uhr	D	3	9	1	1	1	1	1	1	1	1	7	0	1
2017-05-09	15.30 Uhr	C	2	10	1	1	1	1	1	1	1	1	7	0	0	0	0	1	1	1	1	4	0	1	1	0	0	0	0	1	0	0	3	3	0
2017-05-09	15.30 Uhr	B	1	11	1	0	0	0	0	1	1	1	3	0	0	0	1	0	0	1	1	3	0	0	0	0	0	1	1	1	1	0	4	3	1
2017-05-09	15.30 Uhr	B	1	12	1	0	0	0	0	0	0	1	1	0	0	0	0	0	0	0	1	1
2017-05-09	15.30 Uhr	D	3	13	1	1	1	1	1	1	1	1	7	0	0	0	0	1	1	1	1	4	0	0	1	0	0	0	0	0	0	0	1	1	0			1
2017-05-09	15.30 Uhr	C	2	14	1	1	1	1	1	1	1	1	7	0	1
2017-05-09	15.30 Uhr	K	0	16	1	1	0	1	1	1	1	1	6	0	0	0	1	1	1	1	1	5
2017-05-09	15.30 Uhr	C	2	17	1	1	0	0	1	1	1	1	5	0	0	0	1	1	1	1	1	5	0	1	1	0	0	0	0	0	0	0	2	2	0
2017-05-09	15.30 Uhr	B	1	18	1	1	1	1	1	1	1	1	7	0	0	0	1	1	1	1	1	5	0	1	1	1	0	0	0	1	1	0	5	4	1
2017-05-09	15.30 Uhr	K	0	19	1	1	1	1	1	1	1	1	7	0	0	0	1	1	1	1	1	5	0	1	0	0	0	0	0	0	0	0	1	1	0
2017-05-09	15.30 Uhr	C	2	20	1	0	0	0	0	0	1	0	1
2017-05-09	15.30 Uhr	D	3	21	1	0	0	0	0	1	1	1	3	0	0	0	0	1	0	0	0	1	0	0	0	0	0	0	0	0	0	0	0	0	0			1
2017-05-10	13.30 Uhr	D	3	1	1	1	0	0	1	1	1	1	5	0	0	0	0	1	1	1	1	4	0	1	1	0	0	1	0	1	1	0	5	5	0
2017-05-10	13.30 Uhr	C	2	2	1	0	0	0	0	0	0	1	1	0	0	0	0	0	0	0	0	0	0	0	0	0	0	0	0	0	0	0	0	0	0
2017-05-10	13.30 Uhr	B	1	3	1	0	0	0	0	1	1	1	3	0	0	0	0	0	0	0	0	0
2017-05-10	13.30 Uhr	D	3	4	1	0	0	0	0	0	1	1	2	0	0	0	0	0	0	0	0	0	0	0	0	0	0						0	0	0
2017-05-10	13.30 Uhr	K	0	5	1	1	1	1	1	1	1	1	7	0	0	0	0	1	1	1	1	4
2017-05-10	13.30 Uhr	C	2	6	1	0	0	0	1	1	1	1	4	0	1
2017-05-10	13.30 Uhr	B	1	7	1	0	0	0	0	0	0	0	0
2017-05-10	13.30 Uhr	D	3	8	1	0	0	0	0	0	0	0	0
2017-05-10	13.30 Uhr	K	0	9	1	1	1	1	1	1	1	1	7	1	1
2017-05-10	13.30 Uhr	C	2	10	1	1	1	1	1	1	1	1	7	0	0	0	0	1	0	0	0	1	0	1	0	0	0	0	0	0	0	0	1	1	0
2017-05-10	13.30 Uhr	B	1	11	1	0	0	0	0	0	0	0	0
2017-05-10	13.30 Uhr	B	1	12	1	0	0	0	1	1	1	1	4	0	0	0	0	0	0	0	0	0	0	0	0	0	0	0	0	0	0	0	0	0	0
2017-05-10	13.30 Uhr	D	3	13	1	0	0	0	1	1	1	1	4	0	0	0	1	1	1	1	1	5	0	0	0	0	0	1	0	1	1	0	3	3	0
2017-05-10	13.30 Uhr	K	0	14	1	1	0	0	1	1	1	1	5	0	0	0	1	1	1	1	1	5	0	1	1	0	1	0	1	0	0	0	4	2	2
2017-05-10	13.30 Uhr	D	3	15	1	0	0	0	0	0	0	1	1	0	0	0	0	0	0	0	0	0
2017-05-10	13.30 Uhr	C	2	16	1	0	0	0	0	1	1	1	3	0	0	0	0	0	0	0	0	0
2017-05-10	13.30 Uhr	K	0	17	1	0	1	0	0	1	1	1	4	0	0	0	0	1	1	1	1	4	0	0	0	0	0	0	0	0	0	0	0	0	0
2017-05-10	13.30 Uhr	K	0	18	1	0	0	0	0	1	1	1	3	0	0	0	0	0	0	0	0	0
2017-05-10	13.30 Uhr	C	2	19	1	1	0	0	1	1	1	1	5	0	1
2017-05-10	13.30 Uhr	B	1	20	1	0	0	0	0	1	1	1	3	0	0	0	0	0	0	0	0	0	0	0	0	0	0	0	0	1	0	0	1	1	0
2017-05-10	13.30 Uhr	B	1	21	1	0	0	0	0	0	0	1	1	0	0	0	0	0	0	0	0	0
2017-05-10	16.35 Uhr	B	1	1	1	0	0	0	0	0	1	1	2	0	0	0	0	1	1	1	0	3	0	0	0	0	0	0	0	0	0	0	0	0	0
2017-05-10	16.35 Uhr	K	0	2	1	1	0	0	1	1	1	1	5	0	0	0	1	1	1	1	0	4	0	1	1	0	0	0	0	0	0	0	2	2	0
2017-05-10	16.35 Uhr	C	2	3	1	1	1	0	1	1	1	1	6	0	1
2017-05-10	16.35 Uhr	D	3	4	1	1	0	1	1	1	1	1	6	0	1
2017-05-10	16.35 Uhr	B	1	5	1	0	0	0	0	0	0	1	1	0	0	0	0	1	1	1	1	4	0	0	0	0	0	0	0	0	0	0	0	0	0
2017-05-10	16.35 Uhr	C	2	6	1	0	0	0	0	0	0	1	1	0	0	0	0	0	1	0	0	1	0	0	0	0	0	0	0	0	0	0	0	0	0			1
2017-05-10	16.35 Uhr	D	3	7	1	0	0	0	0	0	0	0	0
2017-05-10	16.35 Uhr	K	0	8	1	0	0	0	0	1	1	1	3	0	0	0	0	0	0	0	0	0	0	0	0	0	0	0	0	0	0	0	0	0	0
2017-05-10	16.35 Uhr	B	1	9	1	1	0	0	1	1	1	1	5	0	0	0	0	1	1	1	1	4	0	1	0	0	0	0	0	0	0	0	1	1	0
2017-05-10	16.35 Uhr	C	2	10	1	0	0	0	0	0	1	1	2	0	0	0	1	1	1	1	1	5	0	0	0	0	0	0	0	0	0	0	0	0	0
2017-05-10	16.35 Uhr	B	1	11	1	0	0	0	0	0	1	1	2	0	0	0	0	0	0	0	0	0	0	0	0	0	0	0	0	0	0	0	0	0	0
2017-05-10	16.35 Uhr	C	2	12	1	0	0	0	0	1	1	1	3	0	0	0	1	1	1	0	0	3	0	0	0	0	0	0	0	0	0	0	0	0	0
2017-05-10	16.35 Uhr	D	3	13	1	1	0	0	0	1	1	1	4	0	0	0	1	1	1	1	1	5	0	1	1	0	0	1	0	1	1	0	5	5	0
2017-05-10	16.35 Uhr	K	0	14	1	1	1	1	1	1	1	1	7	1	1
2017-05-10	16.35 Uhr	B	1	15	1	0	0	0	0	0	1	1	2	0	0	0	0	0	0	0	0	0	0	0	0	0	0	0	0	0	0	0	0	0	0
2017-05-10	16.35 Uhr	D	3	16	1	0	0	0	0	0	0	0	0
2017-05-10	16.35 Uhr	K	0	17	1	0	0	0	0	0	1	1	2																								3
2017-05-11	12.40 Uhr	K	0	1	1	0	0	0	1	1	1	1	4	0	0	0	1	1	1	1	0	4	0	0	0	0	0	0	0	0	0	0	0	0	0			1
2017-05-11	12.40 Uhr	B	1	2	1	1	1	1	1	1	1	1	7	0	0	0	0	0	0	0	0	0	0	0	0	0	0	0	0	0	0	0	0	0	0
2017-05-11	12.40 Uhr	D	3	3	1	1	1	1	1	1	1	1	7	0	1
2017-05-11	12.40 Uhr	C	2	4	1	1	1	1	1	1	1	1	7	0	1
2017-05-11	12.40 Uhr	D	3	5	1	1	1	1	1	1	1	1	7	0	0	0	1	1	0	0	0	2																1
2017-05-11	12.40 Uhr	K	0	6	1	1	1	1	1	1	1	1	7	0	0	0	1	1	1	1	1	5	0	0	0	0	0	0	0	0	0	0	0	0	0
2017-05-11	12.40 Uhr	B	1	7	1	0	0	0	1	1	1	1	4	0	0	0	0	0	0	0	0	0	0	1	1	0	0	0	0	1	1	0	4	4	0
2017-05-11	12.40 Uhr	C	2	8	1	1	1	1	1	1	1	1	7	0	1
2017-05-11	12.40 Uhr	D	3	9	1	1	1	1	1	1	1	1	7	1	1
2017-05-11	12.40 Uhr	K	0	10	1	1	0	0	1	1	1	1	5	1	1
2017-05-11	12.40 Uhr	D	3	12	1	1	1	1	1	1	1	1	7	1	1
2017-05-11	12.40 Uhr	B	1	13	1	0	0	0	0	1	1	1	3	0	0	0	0	0	0	0	0	0	0	0	0	0	0	0	0	0	0	0	0	0	0
2017-05-11	12.40 Uhr	C	2	14	1	0	0	0	0	0	0	1	1	0	0	0	0	0	0	0	0	0	0	1	1	0	0	1	1	0	1	0	5	4	1
2017-05-11	12.40 Uhr	K	0	15	1	0	0	0	0	0	0	0	0
2017-05-11	12.40 Uhr	B	1	16	1	1	1	1	1	1	1	1	7	0	0	0	0	1	1	1	1	4	0	1	1	0	0	0	0	0	1	0	3	3	0
2017-05-11	12.40 Uhr	D	3	17	1	1	1	1	1	1	1	1	7	0	1
2017-05-11	12.40 Uhr	B	1	18	1	0	0	0	1	1	1	1	4	0	0	0	0	0	0	0	0	0
2017-05-11	12.40 Uhr	C	2	19	1	1	0	1	1	1	1	1	6	0	0	0	1	1	0	0	0	2	0	1	0	0	0	1	0	0	1	0	3	3	0
2017-05-11	12.40 Uhr	K	0	20	1	0	0	0	0	1	1	1	3	0	0	0	0	0	0	0	0	0
2017-05-11	12.40 Uhr	C	2	21	1	1	0	0	1	1	1	1	5	0	0	0	0	0	0	0	0	0	0	1	0	0	0	0	0	0	0	0	1	1	0
2017-05-26	14.40 Uhr	D	3	1	1	0	0	0	1	1	1	1	4	1	0
2017-05-26	14.40 Uhr	B	1	2	1	0	0	0	0	0	0	0	0
2017-05-26	14.40 Uhr	C	2	3	1	1	1	1	1	1	1	1	7	1	0
2017-05-26	14.40 Uhr	K	0	4	1	0	0	0	0	0	0	1	1	0	0	0	0	0	0	0	0	0	0	0	0	0	0	0	0	0	0	0	0	0	0		2
2017-05-26	14.40 Uhr	C	2	5	1	1	0	1	1	0	1	1	5	0	0	0	0	0	1	1	1	3
2017-05-26	14.40 Uhr	B	1	6	1	0	0	0	0	0	1	1	2	0	0	0	0	0	0	0	0	0	0	0	0	0	1	0	0	0	0	0	1	0	1
2017-05-26	14.40 Uhr	D	3	7	1	0	0	0	0	0	1	1	2	0	0	0	1	1	1	1	1	5
2017-05-26	14.40 Uhr	K	0	8	1	0	0	0	1	1	1	1	4	0	1
2017-05-26	14.40 Uhr	C	2	10	1	0	0	0	0	0	1	1	2	0	0	0	0	0	0	0	0	0															2
2017-05-26	14.40 Uhr	K	0	11	1	0	0	0	1	1	1	1	4	0	0	0	1	1	1	1	1	5	0	1	0	0	0	1	0	1	1	0	4	4	0
2017-05-26	14.40 Uhr	D	3	12	1	1	1	1	1	1	1	1	7	0	0	0	1	1	1	1	1	5	0	0	0	0	0	0	0	0	0	0	0	0	0
2017-05-26	14.40 Uhr	B	1	13	1	1	0	0	0	1	1	1	4	0	0	0	0	0	0	0	0	0
2017-05-26	14.40 Uhr	C	2	15	1	0	0	0	0	1	1	1	3	0	0	0	0	0	0	0	0	0
2017-05-26	14.40 Uhr	D	3	16	1	1	1	1	1	1	1	1	7	0	0	0	1	1	1	1	1	5	1	1	1	1	0	0	0	0	0	0	4	2	2
2017-05-26	14.40 Uhr	B	1	17	1	0	0	0	0	0	0	0	0
2017-05-26	14.40 Uhr	C	2	18	1	1	1	1	1	1	1	1	7	0	0	0	1	1	1	1	1	5	0	1	1	0	0	1	0	1	1	0	5	5	0
2017-05-26	14.40 Uhr	D	3	19	1	1	0	0	1	1	1	1	5	0	0	0	0	1	1	1	1	4	0	1	1	0	0	0	0	0	1	0	3	3	0
2017-05-26	14.40 Uhr	K	0	20	1	1	0	0	0	0	1	1	3	0	0	0	0	0	0	0	0	0
2017-05-29	14.55 Uhr	D	3	1	1	1	1	1	1	1	1	1	7	0	0	0	1	1	1	1	1	5	0	1	1	0	0	1	0	1	1	0	5	5	0
2017-05-29	14.55 Uhr	B	1	2	1	0	0	0	0	0	1	1	2	0	0	0	0	0	0	0	0	0	0	0	1	0	0	1	0	0	0	0	2	2	0
2017-05-29	14.55 Uhr	K	0	3	1	0	0	0	0	0	1	1	2	0	0	0	0	0	0	0	0	0	0	0	0	0	0	0	1	1	0	1	3	1	2
2017-05-29	14.55 Uhr	D	3	4	1	0	0	0	1	1	1	1	4	0	0	0	0	0	0	0	0	0	0	1	1	0	0	1	0	0	0	0	3	3	0
2017-05-29	14.55 Uhr	D	3	5	1	0	0	0	0	1	1	1	3	0	0	0	0	0	0	0	0	0
2017-05-29	14.55 Uhr	C	2	6	1	1	1	1	1	1	1	1	7	0	1
2017-05-29	14.55 Uhr	K	0	7	1	0	0	0	1	1	1	1	4	0	0	0	0	0	0	0	1	1	0	0	0	0	0	0	0	0	0	0	0	0	0
2017-05-29	14.55 Uhr	B	1	8	1	0	0	0	0	0	0	0	0
2017-05-29	14.55 Uhr	C	2	9	1	0	0	0	0	1	0	1	2	0	0	0	0	0	0	0	0	0
2017-05-29	14.55 Uhr	K	0	10	1	0	0	0	0	1	1	1	3	0	0	0	0	0	0	0	0	0	0	0	0	0	0	0	0	0	0	0	0	0	0
2017-05-29	14.55 Uhr	D	3	11	1	1	0	0	1	1	1	1	5	0	1
2017-05-29	14.55 Uhr	C	2	12	1	1	0	0	0	1	1	1	4	0	0	0	0	0	0	0	0	0	0	0	0	0	0	0	0	0	0	0	0	0	0		2
2017-05-29	14.55 Uhr	K	0	13	1	0	0	0	0	0	0	1	1	0	0	0	0	0	0	0	0	0	0	0	0	0	0	0	0	0	0	0	0	0	0		2
2017-05-29	14.55 Uhr	C	2	14	1	0	0	0	0	0	0	0	0
2017-05-29	14.55 Uhr	D	3	15	1	1	1	1	1	1	1	1	7	1	0
2017-05-29	14.55 Uhr	B	1	16	1	0	0	0	0	0	0	0	0
2017-05-29	14.55 Uhr	C	2	17	1	0	1	1	1	1	1	1	6	0	0	0	0	0	0	0	0	0	0	0	0	0	0	0	0	0	0	0	0	0	0
2017-05-29	14.55 Uhr	K	0	19	1	0	0	0	0	0	1	1	2	0	0	0	0	0	0	0	0	0	0	0	0	0	0	0	0	0	0	0	0	0	0
2017-05-29	14.55 Uhr	D	3	20	1	1	1	1	1	1	1	1	7	0	0	0	0	0	0	0	0	0
2017-05-29	14.55 Uhr	B	1	21	1	0	0	0	0	0	1	1	2	0	0	0	0	0	0	0	0	0	0	0	0	0	0	0	0	0	0	0	0	0	0
2017-05-30	11.05 Uhr	B	1	1	1	0	0	0	0	0	0	0	0
2017-05-30	11.05 Uhr	D	3	2	1	1	1	1	1	1	1	1	7	0	0	0	0	0	0	0	0	0
2017-05-30	11.05 Uhr	C	2	3	1	0	0	0	0	1	0	1	2	0	0	0	0	0	0	0	0	0	0	1	1	0	0	1	0	1	1	0	5	5	0
2017-05-30	11.05 Uhr	K	0	5	1	1	1	1	1	1	1	1	7	0	0	0	0	0	1	1	1	3	0	1	1	0	0	1	0	1	1	0	5	5	0
2017-05-30	11.05 Uhr	C	2	6	1	1	1	1	1	1	1	1	7	0	0	0	0	1	1	0	1	3
2017-05-30	11.05 Uhr	D	3	7	1	1	1	1	1	1	1	1	7	0	0	0	0	1	1	1	1	4
2017-05-30	11.05 Uhr	K	0	8	1	0	0	0	1	1	1	1	4	1	0
2017-05-30	11.05 Uhr	K	0	9	1	0	0	0	0	0	0	1	1	0	0	0	0	0	0	0	0	0	0	0	0	0	0	0	0	0	0	0	0	0	0
2017-05-30	11.05 Uhr	C	2	10	1	0	0	0	0	0	0	0	0
2017-05-30	11.05 Uhr	K	0	12	1	1	1	0	1	1	1	1	6	0	0	0	1	1	1	1	1	5
2017-05-30	11.05 Uhr	D	3	14	1	1	1	1	1	1	1	1	7	0	0	0	0	1	1	1	1	4
2017-05-30	11.05 Uhr	K	0	16	1	1	1	1	1	1	1	1	7	0	0	0	1	1	1	1	1	5
2017-05-30	11.05 Uhr	D	3	17	1	1	1	1	1	1	1	1	7	0	0	0	0	0	0	0	0	0
2017-05-30	11.05 Uhr	C	2	18	1	0	0	0	1	1	1	1	4	0	0	0	0	0	0	1	1	2
2017-05-30	11.05 Uhr	K	0	20	1	0	0	1	1	1	1	1	5	0	0	0	1	1	1	1	1	5	0	1	1	1	0	1	0	1	0	0	5	4	1
2017-05-30	11.05 Uhr	D	3	21	1	1	0	0	0	1	1	1	4	0	0	0	0	0	0	0	0	0
2017-05-30	15.35 Uhr	B	1	1	1	0	0	0	1	1	1	1	4	0	0	0	0	0	0	0	0	0
2017-05-30	15.35 Uhr	C	2	2	1	0	0	1	0	1	1	1	4
2017-05-30	15.35 Uhr	D	3	3	1	1	1	1	1	1	1	1	7	1	1
2017-05-30	15.35 Uhr	B	1	4	1	0	0	0	0	0	0	0	0
2017-05-30	15.35 Uhr	C	2	5	1	0	0	1	1	1	1	1	5	0	0	0	1	1	1	1	1	5	0	1	1	0	1	1	0	1	1	0	6	5	1
2017-05-30	15.35 Uhr	K	0	6	1	1	1	1	1	1	1	1	7	1	0
2017-05-30	15.35 Uhr	B	1	7	1	0	0	0	0	0	0	0	0
2017-05-30	15.35 Uhr	K	0	8	1	1	1	1	1	1	1	1	7	0	0	0	1	1	1	1	1	5	0	1	1	0	0	1	0	1	1	0	5	5	0
2017-05-30	15.35 Uhr	D	3	9	1	1	1	1	1	1	1	1	7	1	1
2017-05-30	15.35 Uhr	C	2	10	1	0	0	0	1	1	1	1	4	0	0	0	0	0	0	0	0	0
2017-05-30	15.35 Uhr	B	1	11	1	0	0	0	1	1	1	1	4	0	0	0	0	0	0	0	0	0	0	0	0	0	0	0	0	0	0	0	0	0	0
2017-05-30	15.35 Uhr	D	3	12	1	1	1	1	1	1	1	1	7	0	0	0	0	0	0	0	0	0	0	0	0	0	0	0	0	0	0	0	0	0	0
2017-05-30	15.35 Uhr	B	1	13	1	0	0	0	0	0	0	0	0
2017-05-30	15.35 Uhr	K	0	14	1	1	1	1	1	1	1	1	7	1	1
2017-05-30	15.35 Uhr	C	2	15	1	0	0	0	0	1	0	0	1
2017-05-30	15.35 Uhr	D	3	16	1	0	0	0	1	1	1	1	4	0	0	0	0	0	0	0	0	0	0	0	0	0	0	0	0	0	0	0	0	0	0
2017-05-30	15.35 Uhr	K	0	17	1	1	1	1	1	1	1	1	7	0	0	0	1	1	1	1	1	5	0	1	1	0	0	1	0	0	0	0	3	3	0
2017-05-30	15.35 Uhr	D	3	18	1	1	1	1	1	1	1	1	7	1	1
2017-05-30	15.35 Uhr	K	0	20	1	0	0	0	0	0	1	1	2	0	0	0	0	0	0	0	0	0	0	0	0	0	0	0	0	0	0	0	0	0	0
2017-05-30	15.35 Uhr	C	2	21	1	0	0	1	1	1	1	1	5
2017-05-31	11.20 Uhr	C	2	16	1	1	0	0	1	1	1	1	5	0	0	0	0	0	0	0	0	0	0	1	1	0	0	0	0	0	0	0	2	2	0
2017-05-31	11.20 Uhr	K	0	18	1	0	0	0	1	1	1	1	4	0	1
2017-05-31	11.20 Uhr	D	3	19	1	1	0	0	0	1	1	1	4	0	0	0	0	0	0	0	0	0
2017-05-31	11.20 Uhr	C	2	21	1	1	0	1	1	1	1	1	6	0	0	0	1	1	1	1	1	5	0	1	1	1	0	1	0	1	1	0	6	5	1
2017-06-01	10.40 Uhr	D	3	1	1	0	0	0	0	0	0	0	0
2017-06-01	10.40 Uhr	B	1	2	1	0	0	0	0	0	0	0	0
2017-06-01	10.40 Uhr	K	0	3	1	0	0	0	1	1	1	1	4	0	0	0	0	1	1	1	0	3	0	0	0	0	0	0	0	0	0	0	0	0	0
2017-06-01	10.40 Uhr	D	3	4	1	1	1	1	1	1	1	1	7	0	1
2017-06-01	10.40 Uhr	C	2	5	1	0	0	0	0	1	1	1	3	0	0	0	0	0	0	0	0	0
2017-06-01	10.40 Uhr	K	0	6	1	0	0	0	1	1	1	1	4	0	0	0	1	1	1	1	1	5
2017-06-01	10.40 Uhr	D	3	7	1	1	1	1	1	1	1	1	7	1	1
2017-06-01	10.40 Uhr	B	1	8	1	0	0	0	0	0	0	0	0
2017-06-01	10.40 Uhr	B	1	9	1	0	0	0	0	0	1	1	2	0	0	0	0	0	0	0	0	0	0	0	0	0	0	0	0	0	0	0	0	0	0
2017-06-01	10.40 Uhr	K	0	10	1	1	1	1	1	1	1	1	7	0	0	0	1	1	1	1	1	5	0	1	1	0	0	1	0	1	0	0	4	4	0
2017-06-01	10.40 Uhr	C	2	11	1	1	1	1	1	1	1	1	7	0	0	0	0	1	1	1	1	4	1	1	1	1	1	1	1	1	1	1	10	5	5
2017-06-01	10.40 Uhr	B	1	12	1	0	0	0	0	0	0	0	0
2017-06-01	10.40 Uhr	D	3	14	1	0	0	0	1	1	1	1	4	0	0	0	1	1	1	1	1	5	1	1	1	1	1	1	0	1	1	0	8	5	3
2017-06-01	10.40 Uhr	B	1	15	1	1	1	1	1	1	1	1	7	0	0	0	0	0	0	0	0	0	0	0	0	0	0	0	0	0	0	0	0	0	0
2017-06-01	10.40 Uhr	K	0	16	1	0	0	1	1	1	1	1	5	0	0	0	0	1	1	1	1	4	0	1	1	0	0	1	0	1	1	0	5	5	0
2017-06-01	10.40 Uhr	C	2	17	1	0	0	0	1	1	1	1	4	0	0	0	0	0	0	0	0	0	1	1	1	0	0	1	0	1	1	0	6	5	1
2017-06-01	10.40 Uhr	B	1	18	1	0	0	0	0	0	0	0	0
2017-06-01	10.40 Uhr	D	3	19	1	0	1	1	1	1	1	1	6	0	0	0	0	1	1	1	1	4
2017-06-01	10.40 Uhr	C	2	20	1	1	0	1	1	1	1	1	6	0	1
2017-06-01	10.40 Uhr	K	0	21	1	0	0	0	0	1	1	1	3	0	0	0	0	0	0	0	0	0
2017-06-01	10.40 Uhr	C	2	23	1	0	0	0	0	1	1	1	3	0	0	0	0	1	1	1	1	4
2017-06-27	10.40 Uhr	D	3	1	1	1	1	0	0	1	1	1	5	0	0	0	0	0	1	1	1	3
2017-06-27	10.40 Uhr	K	0	2	1	1	0	0	1	1	1	1	5	0	0	0	0	1	1	1	1	4	0	0	1	0	0	0	0	0	0	0	1	1	0
2017-06-27	10.40 Uhr	C	2	3	1	1	0	0	1	1	1	1	5	0	0	0	1	1	1	1	1	5
2017-06-27	10.40 Uhr	D	3	5	1	0	0	0	0	0	1	1	2	0	0	0	0	0	0	0	0	0	0	0	0	0	0	0	0	0	0	0	0	0	0
2017-06-27	10.40 Uhr	C	2	6	1	0	0	0	0	1	1	1	3	0	0	0	0	1	1	1	1	4	0	0	0	0	0	0	0	0	0	0	0	0	0			1
2017-06-27	10.40 Uhr	B	1	7	1	0	0	0	0	0	0	1	1	0	0	0	0	0	0	0	0	0	0	1	1	0	0	0	0	0	0	0	2	2	0
2017-06-27	10.40 Uhr	K	0	9	1	0	0	0	1	1	1	1	4	1	0
2017-06-27	10.40 Uhr	D	3	10	1	0	0	0	0	0	1	1	2	0	0	0	0	1	0	1	0	2	0	0	1	0	0	1	0	0	0	1	3	2	1
2017-06-27	10.40 Uhr	C	2	13	1	0	0	0	1	0	1	1	3	0	0	0	0	0	1	1	1	3	0	0	0	0	0	0	0	0	0	0	0	0	0
2017-06-27	10.40 Uhr	K	0	14	1	1	0	0	1	0	1	1	4	0	0	0	0	0	1	1	1	3															4
2017-06-27	10.40 Uhr	B	1	16	1	0	0	0	0	0	0	0	0
2017-06-27	10.40 Uhr	D	3	17	1	1	1	1	1	1	1	1	7
2017-06-27	10.40 Uhr	B	1	18	1	0	0	0	0	0	0	1	1																								3
2017-06-27	10.40 Uhr	K	0	19	1	1	1	1	1	1	1	1	7	0	0	0	0	0	1	1	1	3
2017-06-27	10.40 Uhr	C	2	20	1	0	0	0	0	0	1	1	2	0	0	0	0	0	0	0	0	0
2017-06-27	10.40 Uhr	B	1	22	1	0	0	1	1	1	1	1	5	0	0	0	0	0	0	0	0	0	0	0	0	0	0	0	0	0	0	0	0	0	0
2017-06-27	10.40 Uhr	B	1	23	1	0	0	0	0	0	0	0	0
2017-06-27	10.40 Uhr	B	1	24	1	0	0	0	0	0	0	0	0
2017-06-27	14.20 Uhr	B	1	1	1	0	0	0	0	0	1	1	2	0	0	0	0	0	0	0	1	1	0	0	0	0	0	0	0	0	0	0	0	0	0
2017-06-27	14.20 Uhr	K	0	2	1	1	0	1	0	1	1	1	5	0	0	0	1	1	0	1	1	4
2017-06-27	14.20 Uhr	C	2	4	1	1	1	1	1	1	1	1	7	0	0	0	0	0	1	1	1	3
2017-06-27	14.20 Uhr	D	3	5	1	1	0	1	0	0	1	1	4	0	0	0	0	1	0	1	1	3	1	1	1	1	1	1	1	1	1	1	10	5	5
2017-06-27	14.20 Uhr	B	1	6	1	0	0	0	0	0	0	0	0
2017-06-27	14.20 Uhr	K	0	7	1	1	0	0	0	1	1	1	4	0	0	0	0	0	0	0	0	0	0	0	0	0	0	0	0	0	0	0	0	0	0
2017-06-27	14.20 Uhr	B	1	8	1	1	0	0	0	1	1	1	4	0	0	0	1	1	1	1	1	5
2017-06-27	14.20 Uhr	D	3	10	1	1	1	0	0	1	1	1	5	0	0	0	0	1	1	1	1	4
2017-06-27	14.20 Uhr	C	2	11	1	1	0	1	1	1	1	1	6	0	0	0	0	0	0	1	1	2	0	0	0	0	0	0	0	0	0	0	0	0	0
2017-06-27	14.20 Uhr	B	1	12	1	0	0	0	0	0	0	0	0
2017-06-27	14.20 Uhr	D	3	13	1	0	0	0	0	0	1	1	2	0	0	0	0	0	0	0	1	1	0	0	0	0	0	0	0	0	0	0	0	0	0
2017-06-27	14.20 Uhr	B	1	14	1	0	0	0	0	0	0	1	1																								3
2017-06-27	14.20 Uhr	C	2	15	1	1	0	0	0	1	1	1	4	0	0	0	0	0	0	0	1	1
2017-06-27	14.20 Uhr	K	0	17	1	0	0	0	0	0	0	0	0
2017-06-27	14.20 Uhr	D	3	20	1	1	1	1	1	1	1	1	7	0	0	0	0	1	1	1	1	4	0	1	1	0	0	1	0	1	0	0	4	4	0
2017-06-27	14.20 Uhr	B	1	21	1	0	0	0	0	0	1	1	2	0	0	0	0	0	0	0	0	0	0	0	0	0	0	0	0	0	0	0	0	0	0
2017-06-27	14.20 Uhr	B	1	22	1	0	0	0	1	1	1	1	4	0	0	0	0	0	0	0	0	0	0	0	0	0	0	0	1	0	0	0	1	0	1
2017-06-27	14.20 Uhr	B	1	23	1	0	0	0	0	0	0	1	1	0	0	0	0	0	0	0	0	0
2017-06-27	14.20 Uhr	B	1	24	1	0	0	0	0	0	0	0	0
2017-06-28	13.25 Uhr	D	3	1	1	0	0	0	1	1	1	1	4	0	0	0	0	1	1	1	1	4	0	0	0	0	0	0	0	0	0	0	0	0	0
2017-06-28	13.25 Uhr	B	1	2	1	0	0	0	0	1	1	1	3	0	0	0	0	0	0	0	0	0	0	0	0	0	0	0	0	0	0	0	0	0	0			1
2017-06-28	13.25 Uhr	B	1	3	1	0	0	0	0	0	0	1	1	0	0	0	0	0	0	0	0	0	0	0	0	0	0	0	0	0	0	0	0	0	0			1
2017-06-28	13.25 Uhr	C	2	4	1	0	0	0	0	1	1	1	3	0	0	0	0	0	0	0	0	0	0	0	0	0	0	0	0	0	0	0	0	0	0
2017-06-28	13.25 Uhr	B	1	5	1	0	0	0	0	1	1	1	3	0	0	0	0	0	0	0	0	0	0	0	0	0	0	0	0	0	0	0	0	0	0
2017-06-28	13.25 Uhr	D	3	6	1	0	0	0	1	1	1	1	4	0	0	0	0	1	0	0	0	1	0	0	0	0	0	0	0	0	0	0	0	0	0
2017-06-28	13.25 Uhr	K	0	7	1	0	0	0	0	1	1	1	3	0	0	0	0	0	0	0	0	0	1	1	1	0	0	1	0	0	0	0	4	3	1
2017-06-28	13.25 Uhr	C	2	8	1	0	0	0	1	1	1	1	4	0	0	0	1	1	1	1	1	5
2017-06-28	13.25 Uhr	B	1	10	1	0	0	0	0	0	0	0	0
2017-06-28	13.25 Uhr	K	0	11	1	0	0	0	0	1	1	1	3	0	0	0	0	0	0	0	0	0
2017-06-28	13.25 Uhr	D	3	13	1	0	0	0	1	1	1	1	4	0	0	0	0	1	1	1	1	4
2017-06-28	13.25 Uhr	C	2	15	1	1	0	0	1	1	1	1	5	0	0	0	0	0	1	1	1	3	1	1	1	0	0	1	0	0	0	0	4	3	1
2017-06-28	13.25 Uhr	D	3	18	1	1	1	1	1	1	1	1	7	0	0	0	1	1	1	1	1	5	1	1	1	0	0	0	0	0	0	0	3	2	1
2017-06-28	13.25 Uhr	K	0	19	1	1	1	1	1	1	1	1	7	0	0	0	0	1	1	1	1	4	1	1	1	0	0	0	0	0	0	0	3	2	1
2017-06-28	13.25 Uhr	C	2	20	1	0	0	0	0	1	1	1	3	0	0	0	1	1	1	1	1	5
2017-06-28	13.25 Uhr	B	1	21	1	0	0	0	0	1	1	1	3	0	0	0	0	0	0	0	0	0	1	1	1	0	0	0	0	0	0	0	3	2	1
2017-06-28	13.25 Uhr	B	1	22	1	0	0	0	0	0	0	0	0
2017-06-28	13.25 Uhr	B	1	23	1	0	0	0	0	0	0	0	0
																																				Comments:
																																					2 = No PER	1 = No Per 30 % sugar
																																					3 = dead during conditioning

## Sheet: Data_mortality
Mortality flupyradifurone										group: 1 = nectar foragers; 2 = pollen foragers
Date	Number of bee	Tretament	alive(1) /dead (0) 72 h
2017-08-08	1	Control	1
2017-08-08	2	Control	1
2017-08-08	3	Control	1
2017-08-08	4	Control	1
2017-08-08	5	Control	1
2017-08-08	6	Control	1
2017-08-08	7	Control	1
2017-08-08	8	Control	1
2017-08-08	9	Control	1
2017-08-08	10	Control	1
2017-08-08	11	8.3 * 10-6	0
2017-08-08	12	8.3 * 10-6	1
2017-08-08	13	8.3 * 10-6	1
2017-08-08	14	8.3 * 10-6	1
2017-08-08	15	8.3 * 10-6	1
2017-08-08	16	8.3 * 10-6	1
2017-08-08	17	8.3 * 10-6	1
2017-08-08	18	8.3 * 10-6	1
2017-08-08	19	8.3 * 10-6	1
2017-08-08	20	8.3 * 10-6	1
2017-08-08	21	8.3 * 10-5	1
2017-08-08	22	8.3 * 10-5	1
2017-08-08	23	8.3 * 10-5	1
2017-08-08	24	8.3 * 10-5	1
2017-08-08	25	8.3 * 10-5	1
2017-08-08	26	8.3 * 10-5	1
2017-08-08	27	8.3 * 10-5	1
2017-08-08	28	8.3 * 10-5	1
2017-08-08	29	8.3 * 10-5	1
2017-08-08	30	8.3 * 10-5	1
2017-08-08	31	8.3 * 10-4	0
2017-08-08	32	8.3 * 10-4	0
2017-08-08	33	8.3 * 10-4	1
2017-08-08	34	8.3 * 10-4	1
2017-08-08	35	8.3 * 10-4	1
2017-08-08	36	8.3 * 10-4	1
2017-08-08	37	8.3 * 10-4	1
2017-08-08	38	8.3 * 10-4	1
2017-08-08	39	8.3 * 10-4	1
2017-08-08	40	8.3 * 10-4	1
2017-08-22	1	Control	0
2017-08-22	2	Control	1
2017-08-22	3	Control	1
2017-08-22	4	Control	1
2017-08-22	5	Control	1
2017-08-22	6	Control	1
2017-08-22	7	Control	1
2017-08-22	8	Control	1
2017-08-22	9	Control	1
2017-08-22	10	Control	1
2017-08-22	11	8.3 * 10-6	1
2017-08-22	12	8.3 * 10-6	1
2017-08-22	13	8.3 * 10-6	1
2017-08-22	14	8.3 * 10-6	1
2017-08-22	15	8.3 * 10-6	1
2017-08-22	16	8.3 * 10-6	1
2017-08-22	17	8.3 * 10-6	1
2017-08-22	18	8.3 * 10-6	1
2017-08-22	19	8.3 * 10-6	1
2017-08-22	20	8.3 * 10-6	1
2017-08-22	21	8.3 * 10-5	0
2017-08-22	22	8.3 * 10-5	0
2017-08-22	23	8.3 * 10-5	1
2017-08-22	24	8.3 * 10-5	1
2017-08-22	25	8.3 * 10-5	1
2017-08-22	26	8.3 * 10-5	1
2017-08-22	27	8.3 * 10-5	1
2017-08-22	28	8.3 * 10-5	1
2017-08-22	29	8.3 * 10-5	1
2017-08-22	30	8.3 * 10-5	1
2017-08-22	31	8.3 * 10-4	0
2017-08-22	32	8.3 * 10-4	1
2017-08-22	33	8.3 * 10-4	1
2017-08-22	34	8.3 * 10-4	1
2017-08-22	35	8.3 * 10-4	1
2017-08-22	36	8.3 * 10-4	1
2017-08-22	37	8.3 * 10-4	1
2017-08-22	38	8.3 * 10-4	1
2017-08-22	39	8.3 * 10-4	1
2017-08-22	40	8.3 * 10-4	1

## Sheet: Data_preliminary_mortality
Mortality 120 min after flupyradifurone oral treatment (preliminary data)
Date	Time	Number of bee	Tretament	alive(1) /dead (0) 120 min
2016-12-15	12.55 Uhr	1	1.7 *10‑3 mol/l	1
2016-12-15	12.55 Uhr	2	1.7 *10‑3 mol/l	0
2016-12-15	12.55 Uhr	3	1.7 *10‑3 mol/l	0
2016-12-15	12.55 Uhr	4	1.7 *10‑3 mol/l	1
2016-12-15	12.55 Uhr	5	1.7 *10‑3 mol/l	1
2016-12-15	12.55 Uhr	6	1.7 *10‑3 mol/l	1
2016-12-15	12.55 Uhr	7	1.7 *10‑3 mol/l	0
2016-12-15	12.55 Uhr	8	1.7 *10‑3 mol/l	0
2016-12-15	12.55 Uhr	9	1.7 *10‑3 mol/l	1
2016-12-15	12.55 Uhr	10	1.7 *10‑3 mol/l	1
2016-12-15	12.55 Uhr	11	1.7 *10‑3 mol/l	0
2016-12-15	12.55 Uhr	12	1.7 *10‑3 mol/l	0
2016-12-15	12.55 Uhr	13	1.7 *10‑3 mol/l	1
2016-12-15	12.55 Uhr	14	1.7 *10‑3 mol/l	0
2016-12-15	12.55 Uhr	15	1.7 *10‑3 mol/l	0
2016-12-15	12.55 Uhr	16	1.7 *10‑3 mol/l	1
2016-12-15	12.55 Uhr	17	1.7 *10‑3 mol/l	1
2016-12-15	12.55 Uhr	18	1.7 *10‑3 mol/l	0
2016-12-15	12.55 Uhr	19	1.7 *10‑3 mol/l	0
2016-12-15	12.55 Uhr	20	1.7 *10‑3 mol/l	1
2016-12-15	12.55 Uhr	1	Control	1
2016-12-15	12.55 Uhr	2	Control	1
2016-12-15	12.55 Uhr	3	Control	1
2016-12-15	12.55 Uhr	4	Control	1
2016-12-15	12.55 Uhr	5	Control	1
2016-12-15	12.55 Uhr	6	Control	1
2016-12-15	12.55 Uhr	7	Control	1
2016-12-15	12.55 Uhr	8	Control	1
2016-12-15	12.55 Uhr	9	Control	1
2016-12-15	12.55 Uhr	10	Control	1
